# Supplementary material for: L-Theanine Ameliorates Obesity-Related Complications Induced by High-Fat Diet in Mice: Insights from Transcriptomics and Metabolomics
Source: Foods. 2024 Sep 19;13(18):2977. doi: 10.3390/foods13182977 (PMC11431230; doi:10.3390/foods13182977)
Supplement: Supplementary file 1 [file foods-13-02977-s001.zip]

Archive with 1 entries (1 files):
- foods-3173257-supplementary.pdf
